# Supplementary material for: Natural variation of OsGluA2 is involved in grain protein content regulation in rice
Source: Nat Commun. 2019 Apr 26;10:1949. doi: 10.1038/s41467-019-09919-y (PMC6486610; doi:10.1038/s41467-019-09919-y)
Supplement: Supplementary file 4 — Supplementary Data 1 [file 41467_2019_9919_MOESM4_ESM.xlsx]

## Sheet: Sheet 1
Supplementary Data 1. GPC of 402 rice accessions in two environments and storage protein fraction contents in a subpopulation containing 103 indica/japonica cultivars.
NO.	Accession	Subspecies	Original producing area	Latitude	Longitude	GPC (%) in 2012	GPC (%) in 2013	GPC (mg g-1)	Glutelin (mg g-1)	Prolamin (mg g-1)	Albumin and globulin (mg g-1)
1	Nanjing16	Ind	China (Jiangsu)	32.02	118.5	7.67	8.54	72.125	38.9375	8.28125	19.3125
2	Wuxiangxian	Ind	China (Jiangsu)	32.02	118.5	8.55	9.05	75.3125	47.1875	9.6625	14.75
3	Zhongxiang1	Ind	China (Zhejiang)	30.14	120.09	9.1	9.36	77.25	43.6875	10.4125	14.25
4	Yangfuxian2	Ind	China (Jiangsu)	32.02	118.5	8.2	9.45	77.8125	45.25	11.0437	15
5	IR72	Ind	Philippines	14.6	121	9.1	9.45	77.8125	47.3125	12.3375	11.875
6	IR8	Ind	Philippines	14.6	121	9.12	9.65	79.0625	45	10.8125	17.625
7	Zhonghui161	Ind	China (Zhejiang)	30.14	120.09	8.7	10.6333	80.4688	48.875	8.15625	13.375
8	IR30	Ind	Philippines	14.6	121	8.9	10.01	81.3125	49.9375	10.1625	15
9	Nantehao	Ind	China (Jiangxi)	28.41	115.52	9.66	10.09	81.8125	50.75	10.2875	14.875
10	Qisiruanzhan	Ind	China (Guangxi)	22.48	108.2	10.3	10.145	82.1562	45.6875	10.7875	18.5
11	R6547	Ind	China (Jiangsu)	32.02	118.5	9.7	10.21	82.5625	50.75	9.5375	14.775
12	R084	Ind	China	39.9	116.4	9.5	10.24	82.75	54.75	8.53125	13.625
13	TeQing	Ind	Philippines	14.6	121	9.23333	10.3	83.125	49.9375	8.78125	15.875
14	Molixiangzhan	Ind	United States	38.54	-77.02	9.6	10.3	83.125	43.5	11.7937	23.6875
15	Xieqingzao	Ind	China (Anhui)	37.51	117.18	9.56	10.34	83.375	52.875	9.03125	13.3437
16	IR64	Ind	Philippines	14.6	121	8.9	12.4667	84.0625	47.125	9.40625	21.2812
17	IR36	Ind	Philippines	14.6	121	9.4	10.46	84.125	49.375	10.4125	11.2125
18	IR50	Ind	India	28.6	77.2	9.3	10.48	84.25	48.5	7.9	24.4375
19	Yanhui559	Ind	China (Jiangsu)	32.02	118.5	8.95	10.52	84.5	48.5	9.7875	22
20	Zhonghui9308	Ind	China (Zhejiang)	30.14	120.09	9.3	10.55	84.6875	50.75	11.7937	12.125
21	Yangdao4	Ind	China (Jiangsu)	32.02	118.5	9.44	10.66	85.375	49.75	8.65	15.125
22	909	Ind	China (Jiangsu)	32.02	118.5	9	10.75	85.9375	49.625	7.775	17.2875
23	Jufengzhan	Ind	China (Guangdong)	23.08	113.15	9.5	10.75	85.9375	49.125	8.40625	21.375
24	Minghui63	Ind	China (Fujian)	26.05	119.18	9.56	10.81	86.3125	51.75	7.775	12.375
25	9311	Ind	China (Jiangsu)	32.02	118.5	9.9	10.91	86.9375	49.375	9.03125	17.625
26	Ezhong4	Ind	China (Hubei)	30	114	9.2	10.985	87.4062	48	10.5375	20.1187
27	Qimiaoxiang	Ind	China (Guangdong)	23.08	113.15	10.6	11.02	87.625	54.375	11.0437	16.875
28	Longtepu	Ind	China (Fujian)	26.05	119.18	10.5	11.2	88.75	57.5	7.775	11.625
29	Yangdao8	Ind	China (Jiangsu)	32.02	118.5	9.6	11.265	89.1562	55.75	8.78125	17.125
30	E32	Ind	China (Jiangsu)	32.02	118.5	10.6	11.535	90.8438	54.875	8.65625	17.625
31	Chaofengzhan	Ind	China	39.9	116.4	9.43333	10.5	91.6875	49.25	8.78125	25
32	Taizhongbendi1	Ind	China (Taiwan)	25.03	121.31	10.4	11.76	92.25	48	7.275	22.625
33	Miyang50	Ind	Korea	37.35	127.03	10.8	11.795	92.4688	55.875	11.6687	16.175
34	Cpslo 17	Ind	United States	38.54	-77.02	10.5	11.82	92.625	53.75	10.6625	19.25
35	Habataki	Ind	Japan	35.7	139.8	9.7	11.92	93.25	54.625	8.90625	11.375
36	Guichao2	Ind	China (Guangdong)	23.08	113.15	9.43333	12.53	97.0625	56.875	8.90625	17.375
37	Miyang46	Ind	Korea	37.35	127.03	10.8	12.88	99.25	52.375	9.15625	19.625
38	Sunong3037	Ind	China (Jiangsu)	32.02	118.5	11.6	13.085	100.531	51.875	8.78125	35.6875
39	Newrex	Ind	United States	38.54	-77.02	12.6	13.46	102.875	52.875	8.78125	31.375
40	Peiai64	Ind	China (Hunan)	28.11	113	12.6	14.26	107.875	62.1875	9.7875	22.5
41	Lunhui422	Ind	China (Hunan)	28.11	113	12.6	14.42	108.875	68.375	8.78125	15.625
42	Yuexiangzhan	Ind	China (Guangdong)	23.08	113.15	12.5	14.44	109	67.75	8.90625	18.625
43	Shuiyuan262	Ind	China (Tianjin)	39.09	117.11	13.3	14.53	109.562	64.25	10.4125	18.8125
44	Zihui100	Ind	China (Anhui)	37.51	117.18	6.7	9.93333
45	C 70	Ind	Viet Nam	21.03	105.85	7.1	12
46	Ninhui21	Ind	China (Jiangxi)	28.41	115.52	7.16667	10.8
47	Lvhan1	Ind	China (Anhui)	37.51	117.18	7.3	10.6
48	OM1706	Ind	Viet Nam	21.03	105.85	7.43333	12
49	M 202	Ind	Philippines	14.6	121	7.46667	10.7667
50	Shuhui881	Ind	China (Sichuan)	30.39	104.05	7.56667	10.2333
51	R125	Ind	China (Guangxi)	22.48	108.2	7.56667	10.6333
52	Guang 122	Ind	China	39.9	116.4	7.6	11.4
53	T900	Ind	Unknown	NA	NA	7.6	13
54	Gang46B	Ind	China (Sichuan)	30.39	104.05	7.63333	11.3
55	IRBB60	Ind	Philippines	14.6	121	7.66667	10.9333
56	BR24	Ind	India	28.6	77.2	7.7	12.9333
57	Lvdao24	Ind	China (Anhui)	37.51	117.18	7.73333	10.5667
58	R752	Ind	China (Jiangxi)	28.41	115.52	7.76667	13.8333
59	Kasalath	Ind	India	28.6	77.2	7.8	9.4
60	Aimi	Ind	China (Jiangxi)	28.41	115.52	7.83333	10.1
61	R128	Ind	China (Shanghai)	31.14	121.29	7.83333	10.7
62	Yetuozai	Ind	China	NA	NA	7.83333	11.1333
63	Phalguna	Ind	India	28.6	77.2	7.86667	11.2333
64	Zhong413	Ind	China (Zhejiang)	30.14	120.09	7.9	9.73333
65	Hanhui3	Ind	China (Shanghai)	31.14	121.29	7.9	10.6
66	BR11	Ind	Bangladesh	23.51	90.24	7.9	10.7
67	88B	Ind	China (Jiangsu)	32.02	118.5	7.93333	10.7333
68	Padi Siam Kuning	Ind	Malaysia	3.2	101.7	7.93333	13.2333
69	IRBB7	Ind	Philippines	14.6	121	7.96667	10.9333
70	Co 43	Ind	India	NA	NA	8	10.6
71	Milyang23	Ind	Korea	37.35	127.03	8	13.1333
72	BG 90-2	Ind	Brazil	-15.45	-47.57	8.03333	10.6
73	Huajingxian	Ind	China (Guangdong)	23.08	113.15	8.03333	11.2333
74	Bhavani	Ind	India	28.6	77.2	8.03333	12.1333
75	Wenxiangnuo	Ind	China (Yunnan)	25.04	102.41	8.06667	11
76	Dhan 4	Ind	India	28.6	77.2	8.1	9.53333
77	Zhongxian92011	Ind	China (Anhui)	37.51	117.18	8.1	10.9
78	Huanyangzhan	Ind	China	39.9	116.4	8.23333	10.1333
79	R838	Ind	China	39.9	116.4	8.23333	11.3
80	Teqingxuanhui	Ind	China	39.9	116.4	8.26667	10.5
81	MH 63	Ind	China (Fujian)	26.05	119.18	8.26667	10.6667
82	Bg 300	Ind	Sri Lanka	6.55	79.52	8.33333	9.63333
83	R7954	Ind	China (Zhejiang)	30.14	120.09	8.33333	10.0667
84	Chuanxiang29B	Ind	China (Sichuan)	30.39	104.05	8.33333	10.7
85	Cs94	Ind	Viet Nam	21.03	105.85	8.33333	11.5333
86	R122	Ind	China	39.9	116.4	8.36667	12
87	Aituogu151	Ind	China (Sichuan)	30.39	104.05	8.36667	10.3
88	Randa Kuning	Ind	Malaysia	3.2	101.7	8.36667	10.8333
89	Taizhongxianxuan2	Ind	China (Taiwan)	25.03	121.31	8.4	10.8
90	JWR221	Ind	China (Jiangsu)	32.02	118.5	8.43333	9.6
91	MianR725	Ind	China	39.9	116.4	8.43333	10.6667
92	TN1	Ind	China (Taiwan)	25.03	121.31	8.46667	10.3333
93	Zhongxian352	Ind	China (Anhui)	37.51	117.18	8.46667	10.5
94	R644	Ind	China (Hunan)	28.11	113	8.5	10.7
95	Menjiading2	Ind	China (Hainan)	38.02	114.28	8.53333	10.5667
96	Yangdao2	Ind	China (Jiangsu)	32.02	118.5	8.53333	10.5667
97	Chorofa	Ind	Philippines	14.6	121	8.53333	10.8667
98	Aihechi	Ind	China (Jiangxi)	28.41	115.52	8.53333	11.5
99	Bintapan	Ind	Philippines	14.6	121	8.53333	13.0333
100	Aimakang	Ind	China (Sichuan)	30.39	104.05	8.56667	11
101	X 21	Ind	Viet Nam	21.03	105.85	8.56667	10.8667
102	At354	Ind	Sri Lanka	6.55	79.52	8.56667	11.8667
103	Chenglongshuijing	Ind	China (Sichuan)	30.39	104.05	8.63333	11.1
104	San**qishi	Ind	China (Yunnan)	25.04	102.41	8.63333	11.4
105	Cisadane	Ind	Indonesia	-6.08	106.45	8.63333	11.8
106	Zhongxian2503	Ind	China (Anhui)	37.51	117.18	8.66667	10.8667
107	Palung 2	Ind	Philippines	14.6	121	8.7	9.56667
108	Yun hui 72	Ind	China (Yunnan)	25.04	102.41	8.7	10.8
109	R66897B	Ind	Philippines	14.6	121	8.73333	10.6
110	926	Ind	Unknown	NA	NA	8.73333	11.0667
111	X 23	Ind	Viet Nam	21.03	105.85	8.76667	10.7667
112	108S	Ind	China	39.9	116.4	8.76667	10.8667
113	C 71	Ind	Viet Nam	21.03	105.85	8.83333	10.8333
114	Govind	Ind	India	28.6	77.2	8.83333	11.5667
115	Tou-zhong xian 10	Ind	China	39.9	116.4	8.83333	11.8333
116	IRGC 43675	Ind	Philippines	14.6	121	8.86667	12.2333
117	Bg 94-1	Ind	Sri Lanka	6.55	79.52	8.9	9.46667
118	Xiangwanxian1	Ind	China (Hunan)	28.11	113	8.9	11.3333
119	R505	Ind	China (Hunan)	28.11	113	8.93333	10.8667
120	Sankecun	Ind	China (Hunan)	28.11	113	8.93333	13.3
121	Huke3	Ind	China (Shanghai)	31.14	121.29	8.96667	11.3667
122	IR65600-27-1-2-2	Ind	Philippines	14.6	121	9	10.5333
123	8019	Ind	China (Anhui)	37.51	117.18	9	10.9
124	Dianrui409B	Ind	China (Yunnan)	25.04	102.41	9	10.9333
125	Hnankar	Ind	Myanmar	16.8	96.15	9	12.9667
126	CR 203	Ind	Viet Nam	21.03	105.85	9.03333	10.3333
127	F6	Ind	Japan	35.7	139.8	9.03333	10.6
128	Fengaizhan	Ind	China (Guangdong)	23.08	113.15	9.03333	10.7
129	Endao5	Ind	China (Hubei)	30	114	9.03333	11.1667
130	Budda	Ind	India	28.6	77.2	9.03333	11.2333
131	Meixiangzhan	Ind	China (Guangdong)	23.08	113.15	9.03333	12.2333
132	MR185	Ind	Malaysia	3.2	101.7	9.06667	11.3667
133	Yu-Qiu-Gu	Ind	China	39.9	116.4	9.06667	10.5333
134	Nanjing11	Ind	China (Jiangsu)	32.02	118.5	9.06667	13.0667
135	BG304	Ind	Sri Lanka	6.55	79.52	9.1	10.9333
136	Ajaya	Ind	India	28.6	77.2	9.16667	10.6
137	OM1723	Ind	Viet Nam	21.03	105.85	9.16667	10.7333
138	Shuhui527	Ind	China (Sichuan)	30.39	104.05	9.16667	11.1333
139	Hongwan1	Ind	China (Fujian)	26.05	119.18	9.2	9.83333
140	Om 2517	Ind	Viet Nam	21.03	105.85	9.2	10.6
141	Xianggu	Ind	China (Yunnan)	25.04	102.41	9.23333	11.4
142	Momi	Ind	China (Guangxi)	22.48	108.2	9.26667	9.2
143	Shwe Thwe Yin Hvyv	Ind	Myanmar	16.8	96.15	9.26667	11.2
144	Honggu	Ind	China (Sichuan)	30.39	104.05	9.26667	11.5667
145	Gu154	Ind	China (Hunan)	28.11	113	9.3	11.4333
146	Zaohui10	Ind	China (Hainan)	38.02	114.28	9.3	8.83333
147	9308	Ind	China (Jiangsu)	32.02	118.5	9.3	10.55
148	PR106	Ind	Pakistan	33.4	73.08	9.33333	12.8333
149	Xugunuo	Ind	China (Hunan)	28.11	113	9.36667	10.02
150	Benbanggu	Ind	China (Yunnan)	25.04	102.41	9.36667	12.3
151	Swarna	Ind	India	28.6	77.2	9.4	10.2333
152	Sri Roja	Ind	Malaysia	28.6	77.2	9.4	10.6333
153	R2374	Ind	China (Jiangxi)	28.41	115.52	9.4	11.3
154	Wanxian316	Ind	China (Anhui)	37.51	117.18	9.46667	11.0667
155	Xianghui91269	Ind	China (Hunan)	28.11	113	9.46667	14.0667
156	Ai-Zi-Dao	Ind	China (Anhui)	37.51	117.18	9.5	11.0667
157	PS BRC 66	Ind	Philippines	14.6	121	9.53333	10.0667
158	8m30	Ind	China (Anhui)	37.51	117.18	9.53333	12.0333
159	Taizhongzailai1	Ind	China (Taiwan)	25.03	121.31	9.56667	10.6333
160	R1067	Ind	China (Guangxi)	22.48	108.2	9.56667	10.8
161	Cisanggarung	Ind	Indonesia	-6.08	106.45	9.56667	11.7333
162	IR6	Ind	Pakistan	33.4	73.08	9.63333	10.5
163	IR71466-7s-3-B-1	Ind	Philippines	14.6	121	9.66667	11.6
164	X 22	Ind	Viet Nam	21.03	105.85	9.7	10.6
165	Xiaobaimi	Ind	China (Guizhou)	26.35	106.42	9.7	12.0667
166	GaJale	Ind	Nepal	NA	NA	9.7	12.6
167	Dongtingwanxian	Ind	China (Hunan)	28.11	113	9.7	10.7
168	Liusha1	Ind	China (Guangxi)	22.48	108.2	9.73333	11
169	Huanghuazhan	Ind	China (Guangdong)	23.08	113.15	9.73333	11.3667
170	Qitougu	Ind	China (Yunnan)	25.04	102.41	9.73333	10.6333
171	Jiabala	Ind	China (Xizang)	29.41	91.1	9.8	12.5667
172	Calcag	Ind	Unknown	NA	NA	9.83333	10.7333
173	TGMS 29	Ind	India	28.6	77.2	9.93333	11.6333
174	Hta 7204	Ind	Unknown	NA	NA	9.96667	11.0333
175	Amol3(sana)	Ind	Iran	35.45	51.3	10	9.73333
176	R623	Ind	China (Guangxi)	22.48	108.2	10.0333	12.9333
177	Huhui628	Ind	China (Hunan)	28.11	113	10.0667	9.53333
178	MR77(seberang)	Ind	Philippines	14.6	121	10.0667	11.3
179	Xiangwanxian3	Ind	China (Hunan)	28.11	113	10.2333	10.5667
180	Qingsiai16B	Ind	China (Guangdong)	23.08	113.15	10.2667	10.1333
181	ChiPda	Ind	India	NA	NA	10.2667	11.6333
182	Gui630	Ind	China (Hunan)	28.11	113	10.3	12.0667
183	Babaomi	Ind	China (Yunnan)	25.04	102.41	10.4	11.6
184	Baoxie-7B	Ind	China (Hunan)	28.11	113	10.5	11.8667
185	Jiangnongzao1	Ind	China (Jiangxi)	28.41	115.52	10.5667	14.8333
186	Xiangaijun10	Ind	China (Hunan)	28.11	113	10.6	11.6333
187	Sanbaili	Ind	China (Zhejiang)	30.14	120.09	10.7667	11.2
188	Guangluai15	Ind	China (Guangxi)	22.48	108.2	10.7667	12.7
189	R458	Ind	China (Hainan)	38.02	114.28	10.9333	10.6667
190	Zaoxian14	Ind	China (Anhui)	37.51	117.18	10.9333	11.4667
191	IR661-1	Ind	Philippines	14.6	121	11.1333	11.8333
192	IR58025B	Ind	Philippines	14.6	121	11.1667	8.8
193	Zhenshan97B	Ind	China (Jiangxi)	28.41	115.52	11.2667	11.9333
194	80B	Ind	China (Hunan)	28.11	113	11.3	11.2333
195	Guangluai4	Ind	China (Guangdong)	23.08	113.15	11.5333	11.5667
196	Nanxiongzaoyou	Ind	China (Guangdong)	23.08	113.15	11.5333	12.0667
197	Tek Si Chut	Ind	Philippines	14.6	121	11.6	12.4333
198	3037	Ind	Unknown	NA	NA	11.6	13.085
199	Erjiunan1	Ind	China (Zhejiang)	30.14	120.09	11.6333	11.4
200	IRAT 352	Ind	Indonesia	-6.08	106.45	11.6667	12.3433
201	Jinnante43B	Ind	China (Hunan)	28.11	113	11.7333	14.0333
202	Xiangzaoxian7	Ind	China (Hunan)	28.11	113	11.7667	13
203	Zheng shan 97	Ind	China (Jiangxi)	28.41	115.52	12.0333	11.3333
204	Nangaogu	Ind	China (Yunnan)	25.04	102.41	12.2	11.9667
205	Hangninzihan	Ind	China (Zhejiang)	30.14	120.09	12.3667	13.0333
206	9516	Jap	China (Jiangsu)	32.02	118.5	8.26667	11	89.375	47.75	11.1687	19.625
207	Yangfujing8	Jap	China (Jiangsu)	32.02	118.5	7.5	10.2667	61.5625	26.5	17.1875	12.75
208	Guanglingxiangjing	Jap	China (Jiangsu)	32.02	118.5	6.3	7.18	63.625	38.3125	8.40625	11.625
209	Taibei167	Jap	China (Taiwan)	25.03	121.31	5.33	7.7	66.875	35.1875	8.90625	9.65625
210	Taihunuo	Jap	China (Jiangsu)	32.02	118.5	6.21	7.88	68	31.8125	12.75	18.3125
211	Chunjiang06	Jap	China (Zhejiang)	30.14	120.09	6.7	7.88	68	35.6875	13.8125	16.625
212	Zhengdao5	Jap	China (Henan)	34.48	113.42	7.96667	7.9	68.125	36.6875	9.9125	5.275
213	Eyi105	Jap	China (Hubei)	30	114	6.9	7.93	68.3125	37.6875	14.5625	12.625
214	Wuyujing2	Jap	China (Jiangsu)	32.02	118.5	6.2	7.98	68.625	37.0625	8.90625	16.625
215	Huajing3	Jap	China (Jiangsu)	32.02	118.5	7.4	8.035	68.9688	37.6875	10.0375	12.4938
216	Yanjing5	Jap	China (Jiangsu)	32.02	118.5	6.55	8.27	70.4375	39.8125	9.28125	16.375
217	Yujing6	Jap	China (Henan)	34.48	113.42	7.7	8.28	70.5	44.75	12.8125	3.5625
218	Zhendao158	Jap	China (Jiangsu)	32.02	118.5	6.4	8.34	70.875	44.75	8.28125	10.9688
219	Lianjiajing1	Jap	China (Jiangsu)	32.02	118.5	7.44	8.36	71	31.4375	7.15	27.875
220	Koshihikari	Jap	Japan	35.7	139.8	7.8	8.365	71.0312	45.625	7.775	10.75
221	Sidao10	Jap	China (Jiangsu)	32.02	118.5	7.77	8.375	71.0938	34.9375	7.775	20.4375
222	Wuyujing3	Jap	China (Jiangsu)	32.02	118.5	7.96667	8.43	71.4375	36.4375	7.65	16.875
223	Nanjing39	Jap	China (Jiangsu)	32.02	118.5	7.32	8.45	71.5625	40.1875	8.15625	15.625
224	Ninjing1	Jap	China (Jiangsu)	32.02	118.5	7.96667	8.45	71.5625	38.4375	7.775	15.875
225	Huaidao8	Jap	China (Jiangsu)	32.02	118.5	7.5	8.495	71.8438	40.4375	8.90625	14.75
226	Gehuxiangnuo	Jap	China (Jiangsu)	32.02	118.5	7.6	8.5	71.875	39.625	9.40625	16.25
227	Nanjing46	Jap	China (Jiangsu)	32.02	118.5	6.73333	8.51	71.9375	43.3125	9.15625	12.3125
228	Sasanishiki	Jap	Japan	35.7	139.8	8.4	8.53	72.0625	44	7.9	9.5375
229	Nongkeng57	Jap	Japan	35.7	139.8	6.93	8.63	72.6875	37.5625	9.28125	20.875
230	Xiushui115	Jap	China (Zhejiang)	30.14	120.09	6.78	8.69	73.0625	38.8125	8.53125	8.84375
231	Suyunuo	Jap	China (Jiangsu)	32.02	118.5	7.6	8.7	73.125	44.875	7.525	11.975
232	Wujing15	Jap	China (Jiangsu)	32.02	118.5	8.1	8.71	73.4375	43.1875	7.9	7.0625
233	Yanjing2	Jap	China (Jiangsu)	32.02	118.5	6.88	8.9	74.375	43.5	7.4	10.625
234	Wuyunjing29	Jap	China (Jiangsu)	32.02	118.5	7.56667	8.9	74.375	38.0625	9.28125	20.25
235	Liaojing287	Jap	China (Liaoning)	41.5	123.24	7.6	8.9	74.5625	44.375	13.4375	9.875
236	Jiangzhouxiangnuo	Jap	China (Jiangsu)	32.02	118.5	7.4	8.99	74.9375	40	8.78125	18.5
237	Wuyunjing7	Jap	China (Jiangsu)	32.02	118.5	7.8	9.05	75.3125	42.5625	10.1625	10.0875
238	Yandao8	Jap	China (Jiangsu)	32.02	118.5	7.63333	9.06	75.375	45.875	7.4	13.35
239	Nanjing41	Jap	China (Jiangsu)	32.02	118.5	7.63333	9.165	76.0312	43.1875	9.7875	16.5
240	Hanfeng	Jap	China (Shanghai)	31.14	121.29	8.3	9.17	76.0625	38.6875	9.7875	23.375
241	Lianjing3	Jap	China (Jiangsu)	32.02	118.5	8.5	9.195	76.2188	44.125	8.40625	14.3125
242	Huangjingqing	Jap	Japan	35.7	139.8	8.5	9.2	76.25	43.625	9.40625	18.125
243	Liaojing294	Jap	China (Liaoning)	41.5	123.24	8.6	9.27	76.6875	31.625	8.025	35.5
244	Balilla	Jap	Italy	41.52	12.37	7.8	9.31	76.9375	44.125	9.7875	14.5
245	Kongyu131	Jap	Japan	35.7	139.8	8.66667	10.8	77.5	47.4375	11.0437	12.1438
246	Guihuahuang	Jap	China (Jiangsu)	32.02	118.5	7.83333	9.6	78.75	47.375	8.025	14.75
247	Zhendao99	Jap	China (Jiangsu)	32.02	118.5	7.63333	9.69	79.3125	46.875	9.5375	16.375
248	Yueguang	Jap	Japan	35.7	139.8	7.11	9.77	79.8125	46.75	8.15625	15.625
249	Zhenzhuai	Jap	Japan	35.7	139.8	7.3	9.775	79.8438	47.75	8.28125	10.6875
250	Jindao7	Jap	China (Shanxi)	37.52	112.34	7.6	9.91	80.6875	42.625	9.03125	15.9062
251	Zhendao88	Jap	China (Jiangsu)	32.02	118.5	7.83333	9.63333	81.75	53.25	8.15625	9.09375
252	Baxizaodao	Jap	China (Guangxi)	22.48	108.2	8.4	10.19	82.4375	46.375	8.78125	16.0312
253	Xiaoqianyou	Jap	China	39.9	116.4	7.6	10.26	82.875	42.4375	8.275	14.5
254	Yanhui93015	Jap	China (Jiangsu)	32.02	118.5	8.4	10.27	82.9375	45.125	9.5375	15
255	Wuyujing7	Jap	China (Jiangsu)	32.02	118.5	8.34	10.38	83.625	41.5	12.625	15.125
256	Woaiga	Jap	China (Yunnan)	25.04	102.41	9.8	10.49	84.3125	49.75	9.03125	19.625
257	Huaidao7	Jap	China (Jiangsu)	32.02	118.5	7.53333	9.43333	84.4062	46	10.7875	16.875
258	Handao502	Jap	China (Yunnan)	25.04	102.41	8.4	10.61	85.0625	48	9.15625	10.875
259	Xudao3	Jap	China (Jiangsu)	32.02	118.5	7.13333	10	85.1562	54	9.40625	6.125
260	Zhendao886	Jap	China (Jiangsu)	32.02	118.5	7.2	10.81	86.3125	46.25	8.65625	15.625
261	Nipponbare	Jap	Japan	35.7	139.8	7.1	10.3333	88.125	44	9.40625	29.4375
262	Tijing	Jap	Japan	35.7	139.8	9.4	11.12	88.25	52.25	7.9	18.725
263	Nanjing11	Jap	China (Jiangsu)	32.02	118.5	7.56667	11.36	89.75	61.625	8.53125	14.625
264	Shengnong1033	Jap	China (Liaoning)	41.5	123.24	10	12.42	96.375	52	9.6625	24.0625
265	Lemont	Jap	United States	38.54	-77.02	10.5	12.74	98.375	50.375	9.5375	19.25
266	Yangfujing4928	Jap	China (Jiangsu)	32.02	118.5	5.44	6.85
267	Zhendao232	Jap	China (Jiangsu)	32.02	118.5	8.3	7.46667
268	Jinyuan85	Jap	China (Tianjin)	39.09	117.11	8.2	7.56667
269	Haobayong1	Jap	China (Yunnan)	25.04	102.41	8.13333	8.43333
270	Zhendao10	Jap	China (Jiangsu)	32.02	118.5	7.93333	8.46667
271	Zhendao8	Jap	China (Jiangsu)	32.02	118.5	7.26667	8.56667
272	Jing87-304	Jap	China (Hunan)	28.11	113	7.53333	8.6
273	Yandao11	Jap	China (Jiangsu)	32.02	118.5	8	8.63333
274	Wulingjing1	Jap	China (Jiangsu)	32.02	118.5	8.1	8.66667
275	Jia33	Jap	China (Zhejiang)	30.14	120.09	7.9	8.67
276	Zhendao1	Jap	China (Jiangsu)	32.02	118.5	7.53333	8.7
277	Suxiangjing2	Jap	China (Jiangsu)	32.02	118.5	7.56667	8.9
278	Zhendao16	Jap	China (Jiangsu)	32.02	118.5	8.06667	8.9
279	Nanjing45	Jap	China (Jiangsu)	32.02	118.5	8.5	8.9
280	Zhendao15	Jap	China (Jiangsu)	32.02	118.5	8.4	9.06667
281	SLG-1	Jap	Japan	35.7	139.8	8.5	9.16667
282	Changnongjing3	Jap	China (Jiangsu)	32.02	118.5	7.2	9.2
283	Zhennuo19	Jap	China (Jiangsu)	32.02	118.5	6.83333	9.23333
284	Sujing9910	Jap	China (Jiangsu)	32.02	118.5	7.43333	9.3
285	Sujing2	Jap	China (Jiangsu)	32.02	118.5	7.3	9.33333
286	Zhendao18	Jap	China (Jiangsu)	32.02	118.5	7.36667	9.33333
287	Wuxiangjing9	Jap	China (Jiangsu)	32.02	118.5	7.43333	9.36667
288	Yangjing4227	Jap	China (Jiangsu)	32.02	118.5	8.23333	9.36667
289	Wuyunjing19	Jap	China (Jiangsu)	32.02	118.5	7.56667	9.43333
290	Changnongjing4	Jap	China (Jiangsu)	32.02	118.5	7.56667	9.43333
291	Zhendao12	Jap	China (Jiangsu)	32.02	118.5	7.6	9.43333
292	Ninjing2	Jap	China (Jiangsu)	32.02	118.5	8.03333	9.43333
293	Fanhaopi	Jap	China (Yunnan)	25.04	102.41	9.9	9.46667
294	NAN-29-2	Jap	China	39.9	116.4	10.5333	9.46667
295	Dianjing	Jap	China (Yunnan)	25.04	102.41	6.76667	9.5
296	Zhendao11	Jap	China (Jiangsu)	32.02	118.5	7.76667	9.53333
297	Xindao20	Jap	China (Xinjiang)	43.77	87.68	7.6	9.6
298	Suhuxiangjing	Jap	China (Jiangsu)	32.02	118.5	7.93333	9.6
299	Taizhong65	Jap	China (Taiwan)	25.03	121.31	8.96667	9.6
300	Huajing6	Jap	China (Jiangsu)	32.02	118.5	7.5	9.63333
301	Changnongjing5	Jap	China (Jiangsu)	32.02	118.5	7.63333	9.63333
302	Wuyunjing24	Jap	China (Jiangsu)	32.02	118.5	7.66667	9.63333
303	Jinyuan45	Jap	China (Tianjin)	39.09	117.11	8.03333	9.63333
304	Jia991	Jap	China (Zhejiang)	30.14	120.09	7.46667	9.66667
305	Zhendao13	Jap	China (Jiangsu)	32.02	118.5	8.6	9.7
306	Huajing7	Jap	China (Jiangsu)	32.02	118.5	7.4	9.7
307	Wuyunjing20	Jap	China (Jiangsu)	32.02	118.5	8.43333	9.7
308	Ai Yeh Lu	Jap	China	NA	NA	9.8	9.7
309	Laohongdao	Jap	China (Shanxi)	37.52	112.34	8.43333	9.73333
310	Zhendao17	Jap	China (Jiangsu)	32.02	118.5	8.43333	9.73333
311	Lianjing7	Jap	China (Jiangsu)	32.02	118.5	7.26667	9.73333
312	Huaidao9	Jap	China (Jiangsu)	32.02	118.5	7.43333	9.73333
313	Lixinjing	Jap	China (Sichuan)	30.39	104.05	7.9	9.73333
314	Pengzhoutiegan	Jap	China (Sichuan)	30.39	104.05	7.9	9.76667
315	Ginga	Jap	Japan	35.7	139.8	10.2333	9.76667
316	Zhendao7	Jap	China (Jiangsu)	32.02	118.5	7.6	9.8
317	R67	Jap	China	39.9	116.4	7.7	9.8
318	Yangjing4038	Jap	China (Jiangsu)	32.02	118.5	7.93333	9.8
319	Huaidao6	Jap	China (Jiangsu)	32.02	118.5	8.36667	9.8
320	Zhendao9424	Jap	China (Jiangsu)	32.02	118.5	7.8	9.83333
321	Yangnongdao1	Jap	China (Jiangsu)	32.02	118.5	7.73333	9.83333
322	Zhonghua11	Jap	China (Beijing)	39.9	116.4	7.3	9.875
323	Xinjing1799	Jap	China (Henan)	34.48	113.42	6.56667	9.9
324	Wuyunjing23	Jap	China (Jiangsu)	32.02	118.5	7.93333	9.9
325	Yunguang8	Jap	China (Yunnan)	25.04	102.41	7.03333	9.93333
326	Zhendao14	Jap	China (Jiangsu)	32.02	118.5	7.83333	9.93333
327	Lianjing9	Jap	China (Jiangsu)	32.02	118.5	7.63333	9.93333
328	Sanbangqishiluo	Jap	China (Yunnan)	25.04	102.41	8.4	9.96667
329	Xinfeng2	Jap	China (Henan)	34.48	113.42	7.66667	10
330	Taidongludao	Jap	China (Taiwan)	25.03	121.31	8.26667	10
331	Yanjing9	Jap	China (Jiangsu)	32.02	118.5	7.96667	10.0333
332	Yanjing11	Jap	China (Jiangsu)	32.02	118.5	8.03333	10.0333
333	Huaidao5	Jap	China (Jiangsu)	32.02	118.5	7.5	10.0667
334	Wuyunjing11	Jap	China (Jiangsu)	32.02	118.5	7.46667	10.1333
335	Wuxiangjing14	Jap	China (Jiangsu)	32.02	118.5	8	10.1333
336	Wandao44	Jap	China (Anhui)	37.51	117.18	8.5	10.1667
337	Ninjing4	Jap	China (Jiangsu)	32.02	118.5	7.7	10.2
338	Suxiu10	Jap	China (Zhejiang)	30.14	120.09	8.16667	10.2
339	Basmati	Jap	India	33.4	73.08	11	10.2333
340	Huainuo12	Jap	China (Jiangsu)	32.02	118.5	6.56667	10.2333
341	Huaidao13	Jap	China (Jiangsu)	32.02	118.5	7.63333	10.2333
342	Nanjing42	Jap	China (Jiangsu)	32.02	118.5	7.66667	10.2333
343	Yangyujing2	Jap	China (Jiangsu)	32.02	118.5	8.2	10.2333
344	Yangfujing7	Jap	China (Jiangsu)	32.02	118.5	7.5	10.2667
345	Daliang203	Jap	China (Shandong)	35.05	118.35	7.53333	10.3
346	Ninjing5	Jap	China (Jiangsu)	32.02	118.5	7.96667	10.3
347	Huaidao10	Jap	China (Jiangsu)	32.02	118.5	8.63333	10.3
348	Nanjing49	Jap	China (Jiangsu)	32.02	118.5	8.96667	10.3
349	M401	Jap	Philippines	14.6	121	8.63333	10.3333
350	Nanjing47	Jap	China (Jiangsu)	32.02	118.5	7.2	10.4
351	Shengdao172	Jap	China (Shandong)	35.05	118.35	7.26667	10.4
352	Suxiu867	Jap	China (Zhejiang)	30.14	120.09	7.83333	10.4
353	Yandao9	Jap	China (Jiangsu)	32.02	118.5	8.2	10.4333
354	Huajing4	Jap	China (Jiangsu)	32.02	118.5	7.53333	10.5
355	Nanjing44	Jap	China (Jiangsu)	32.02	118.5	8.06667	10.5
356	JinghuB	Jap	China (Anhui)	37.51	117.18	8.23333	10.5
357	Sidao12	Jap	China (Jiangsu)	32.02	118.5	8.93333	10.5
358	Yanjing10	Jap	China (Jiangsu)	32.02	118.5	8.03333	10.5333
359	Shengdao068	Jap	China (Shandong)	35.05	118.35	8.1	10.5333
360	YuanJing7	Jap	China	39.9	116.4	6.76667	10.5667
361	Huaidao11	Jap	China (Jiangsu)	32.02	118.5	8.03333	10.5667
362	Haomake(k)	Jap	China (Yunnan)	25.04	102.41	9.33333	10.5667
363	Huaiyoujing2	Jap	China (Jiangsu)	32.02	118.5	7.8	10.6
364	Huaruidao1	Jap	China (Jiangsu)	32.02	118.5	8.26667	10.6
365	Zhongdao1	Jap	China (Beijing)	39.9	116.4	8.73333	10.6333
366	Shennong265	Jap	China (Liaoning)	41.5	123.24	7.16667	10.6667
367	Xudao5	Jap	China (Jiangsu)	32.02	118.5	8.16667	10.7333
368	Nanjing40	Jap	China (Jiangsu)	32.02	118.5	8.3	10.7333
369	Huangkezao21	Jap	China (Jiangsu)	32.02	118.5	8.4	10.7333
370	Daliang202	Jap	China (Shandong)	35.05	118.35	8.06667	10.7667
371	Suxiu12	Jap	China (Zhejiang)	30.14	120.09	7.93333	10.8
372	Jingdao263	Jap	China (Tianjin)	39.09	117.11	8.03333	10.8
373	Lindao16	Jap	China (Shandong)	35.05	118.35	8.46667	10.8
374	Zaoshunonghu6	Jap	China (Hunan)	28.11	113	7.83333	10.8333
375	Wudadaozhong	Jap	Korea, South	39	125.47	7.56667	10.8333
376	4583	Jap	Unknown	NA	NA	7.6	10.8333
377	Nanjing5055	Jap	China (Jiangsu)	32.02	118.5	7.53333	10.9333
378	Shengdao974	Jap	China (Shandong)	35.05	118.35	7.6	10.9667
379	Dacca 6	Jap	United States	38.54	-77.02	9.8	10.9667
380	76-1	Jap	China	NA	NA	9.06667	11
381	Binam	Jap	Iran	35.45	51.3	10.2667	11
382	Lianjing2008	Jap	China (Jiangsu)	32.02	118.5	9.8	11.0333
383	Wujing13	Jap	China (Jiangsu)	32.02	118.5	7.96667	11.0333
384	Ninjing3	Jap	China (Jiangsu)	32.02	118.5	8.16667	11.0667
385	Wuyunjing27	Jap	China (Jiangsu)	32.02	118.5	8.06667	11.07
386	Wujing4	Jap	China (Jiangsu)	32.02	118.5	8.33333	11.07
387	Basmati 385	Jap	Philippines	14.6	121	9.23333	11.1
388	C418	Jap	China (Jiangxi)	28.41	115.52	9.2	11.1667
389	Asominori	Jap	Japan	35.7	139.8	9.76667	11.1667
390	Lianjing4	Jap	China (Jiangsu)	32.02	118.5	7.53333	11.6333
391	Changnongjing7	Jap	China (Jiangsu)	32.02	118.5	7.1	11.67
392	Jing7623	Jap	China (Jiangsu)	32.02	118.5	11.0333	11.7
393	Wuyunjing21	Jap	China (Jiangsu)	32.02	118.5	8.03333	11.9333
394	Lindao18	Jap	China (Shandong)	35.05	118.35	8.23333	12.3
395	Basmati 370	Jap	Philippines	14.6	121	8.4	12.33
396	Longhuamaohu	Jap	China (Hebei)	38.02	114.28	10.6667	12.3333
397	Xindao18	Jap	China (Xinjiang)	43.77	87.68	7.6	12.5333
398	Yanjing456	Jap	China (Liaoning)	41.5	123.24	8.53333	12.5333
399	Shengdao17	Jap	China (Shandong)	35.05	118.35	8.26667	13.2667
400	Lindao10	Jap	China (Shandong)	35.05	118.35	8.76667	13.2667
401	Yelichanghua	Jap	China (Tianjin)	39.09	117.11	10.8	13.3333
402	Laoguangtou83	Jap	China (Heilongjiang)	45.45	126.41	11.1667	13.9333
	Ind: indica
	Jap: japonica
