# Supplementary material for: Natural variation of OsGluA2 is involved in grain protein content regulation in rice
Source: Nat Commun. 2019 Apr 26;10:1949. doi: 10.1038/s41467-019-09919-y (PMC6486610; doi:10.1038/s41467-019-09919-y)
Supplement: Supplementary file 5 — Supplementary Data 2 [file 41467_2019_9919_MOESM5_ESM.xlsx]

## Sheet: Sheet1
Supplementary Data 2. The geographic information of germplasm used for haplotype analysis.
NO.	Accession	Ecotype	Genotype	Origin	Latitude	Longitude
1	Baghlani Nangarhar	TEJ	Type1	Afghanistan	33.9391	67.71
2	Bergreis	TEJ	Type1	Austria	47.5162	14.5501
3	BR24	IND	Type1	Bangladesh	23.685	90.3563
4	Zhonghua 11	TEJ	Type1	China	32.7183	114.236
5	Desvauxii	TEJ	Type1	Former Soviet Union	55.75	37.6333
6	Caucasica	TEJ	Type1	Former Soviet Union	55.75	37.6333
7	68-2	TEJ	Type1	France	46.2276	2.21375
8	NSF-TV 160	ARO	Type1	Iran	32.4279	53.688
9	Balilla	TEJ	Type1	Italy	41.8719	12.5674
10	Kibi	TEJ	Type1	Japan	36.2048	138.253
11	Nipponbare	TEJ	Type1	Japan	36.2048	138.253
12	Sasanishiki	TEJ	Type1	Japan	36.2048	138.253
13	Nongkeng 58	TEJ	Type1	Japan	36.2048	138.253
14	Koshihikari	TEJ	Type1	Japan	36.2048	138.253
15	Sri Malaysia Dua	TEJ	Type1	Malaysia	4.21048	101.976
16	Triomphe Du Maroc	TEJ	Type1	Morocco	31.7917	-7.09262
17	Chibica	TEJ	Type1	Mozambique	-18.6657	35.5296
18	Yodanya	IND	Type1	Myanmar	21.914	95.9562
19	Benllok	TEJ	Type1	Peru	-9.18997	-75.0152
20	Lambayeque 1	ARO	Type1	Peru	-9.18997	-75.0152
21	Azucena	TRJ	Type1	Philippines	12.8797	121.774
22	Chodongji	TEJ	Type1	South Korea	35.9078	127.767
23	Bul Zo	TEJ	Type1	South Korea	35.9078	127.767
24	Sml Kapuri	TEJ	Type1	Suriname	3.91931	-56.0278
25	Taipei 309	TEJ	Type1	Taiwan	23.6978	120.961
26	56-122-23	TEJ	Type1	Thailand	15.87	100.993
27	Fortuna	TRJ	Type1	United States	34.6627	-92.3181
28	Delrex	TRJ	Type1	United States	34.6627	-92.3181
29	Jefferson	TRJ	Type1	United States	34.6627	-92.3181
30	CS-M3	TEJ	Type1	United States-CA	34.6627	-92.3181
31	Uzbekskij 2	TEJ	Type1	Uzbekistan	41.3775	64.5853
32	Paraiba Chines Nova	IND	Type2	Brazil	-14.235	-51.9253
33	JM70	IND	Type2	Mali	17.5707	-3.99617
34	Kihogo	TEJ	Type2	Tanzania	-6.36903	34.8888
35	Gambiaka Sebela	TEJ	Type2	Mali	17.5707	-3.99617
36	Tainan-Iku No. 512	TEJ	Type2	Taiwan	23.6978	120.961
37	Patna	TEJ	Type2	Morocco	31.7917	-7.09262
38	Kamenoo	TEJ	Type2	Japan	36.2048	138.253
39	Pratao	TRJ	Type2	Brazil	-14.235	-51.9253
40	OS 6 (WC 10296)	TRJ	Type2	Zaire	-2.42578	25.7753
41	Kaniranga	TRJ	Type2	Indonesia	-0.789275	113.921
42	WAB 501-11-5-1	TRJ	Type2	Cote D'Ivoire	7.53999	-5.54708
43	IITA 135	TRJ	Type2	Nigeria	9.082	8.67528
44	Asse Y Pung	TRJ	Type2	Philippines	12.8797	121.774
45	Boa Vista	TRJ	Type2	El Salvador	13.7942	-88.8965
46	Guatemala 1021	TRJ	Type2	Guatemala	15.7835	-90.2308
47	NSF-TV 89	TRJ	Type2	Thailand	15.87	100.993
48	27	TRJ	Type2	Dominican Republic	18.7357	-70.1627
49	Iguape Cateto	TRJ	Type2	Haiti	18.9712	-72.2852
50	NSF-TV 27	TRJ	Type2	Pakistan	30.3753	69.3451
51	Carolina Gold	TRJ	Type2	United States	34.6627	-92.3181
52	Edith	TRJ	Type2	United States	34.6627	-92.3181
53	Leah	TRJ	Type2	Bulgaria	42.7339	25.4858
54	Cypress	TRJ	Type2	United States	34.6627	-92.3181
55	NSF-TV 13	AUS	Type3	Pakistan	30.3753	69.3451
56	Kalubala Vee	AUS	Type3	Sri Lanka	7.87305	80.7718
57	Black Gora	AUS	Type3	India	22.9031	87.1216
58	Jhona 349	AUS	Type3	India	22.9031	87.1216
59	Kasalath	AUS	Type3	India	22.9031	87.1216
60	BJ 1	AUS	Type3	India	22.9031	87.1216
61	Kalamkati	AUS	Type3	India	22.9031	87.1216
62	T 1	AUS	Type3	India	22.9031	87.1216
63	T26	AUS	Type3	India	22.9031	87.1216
64	CTG 1516	AUS	Type3	Bangladesh	23.685	90.3563
65	DD 62	AUS	Type3	Bangladesh	23.685	90.3563
66	DJ 123	AUS	Type3	Bangladesh	23.685	90.3563
67	DK 12	AUS	Type3	Bangladesh	23.685	90.3563
68	DM 59	AUS	Type3	Bangladesh	23.685	90.3563
69	DV85	AUS	Type3	Bangladesh	23.685	90.3563
70	Coarse	AUS	Type3	Pakistan	30.3753	69.3451
71	Shim Balte	AUS	Type3	Iraq	33.2232	43.6793
72	Halwa Gose Red	AUS	Type3	Iraq	33.2232	43.6793
73	Nira	IND	Type3	United States	34.6627	-92.3181
74	Early Wataribune	TEJ	Type3	Japan	36.2048	138.253
75	Sinampaga Selection	TRJ	Type3	Philippines	12.8797	121.774
76	WC 3397	TRJ	Type3	Jamaica	18.1096	-77.2975
77	Khao Gaew	AUS	Type4	Thailand	15.87	100.993
78	ARC 6578	AUS	Type4	India	22.9031	87.1216
79	ARC 10376	AUS	Type4	India	22.9031	87.1216
80	Dhala Shaitta	AUS	Type4	Bangladesh	23.685	90.3563
81	519	IND	Type4	Uruguay	-32.5228	-55.7658
82	Chiem Chanh	IND	Type4	Vietnam	14.0583	108.277
83	Jaya	IND	Type4	India	20.5937	78.9629
84	JC 117	IND	Type4	India	20.5937	78.9629
85	Sze Guen Zim	IND	Type4	China	27.9025	116.873
86	Jing 185-7	IND	Type4	China	27.9025	116.873
87	NSF-TV 57	IND	Type4	Iran	32.4279	53.688
88	Zhenshan 97B	IND	Type4	China	32.7183	114.236
89	ASD 1	TEJ	Type4	India	30.4727	75.3442
90	Bahia	TEJ	Type4	Spain	40.4637	-3.74922
91	Gogo Lempuk	TRJ	Type4	Indonesia	-0.789275	113.921
92	Lemont	TRJ	Type4	United States	34.6627	-92.3181
93	Habataki	IND	Type4	Japan	36.2048	138.253
94	9311	IND	Type4	China	32.7183	114.236
95	Nanjing 11	IND	Type4	China	32.7183	114.236
96	Guichao 2	IND	Type4	China	32.7183	114.236
97	Byakkoku Y 5006 Seln	IND	Type5	Australia	-25.2744	133.775
98	IR-44595	IND	Type5	Nepal	28.3949	84.124
99	Rondo (4484-1693)	IND	Type5	China	27.9025	116.873
100	Minghui 63	IND	Type5	China	27.9025	116.873
