# Supplementary material for: Natural variation of OsGluA2 is involved in grain protein content regulation in rice
Source: Nat Commun. 2019 Apr 26;10:1949. doi: 10.1038/s41467-019-09919-y (PMC6486610; doi:10.1038/s41467-019-09919-y)
Supplement: Supplementary file 7 — Source Data [file 41467_2019_9919_MOESM7_ESM.xlsx]

## Sheet: Fig. 2a
Fig. 2a	LOD Scores on rice genome.
Markers	LOD Score in 2013YZ	LOD Score in 2013HN	LOD Score in 2014YZ
RM6887	0.4188	0.0661	0.0168
RM8105	0.3622	0.1944	1.3095
RM5443	1.0767	0.1212	1.5134
RM3598	0.9942	0.2528	0.3663
RM5385	0.0887	0.0176	1.982
RM7124	2.798	6.065	4.112
RM7600	0.0057	0.0342	0.5824
RM1387	0.0457	0.0128	0.2378
RM6141	0.7069	0.2243	0.4959
RM2770	0.0457	0.0009	0.0478
RM4355	0.004	0.1363	0.1957
RM5699	0.0158	0.3005	0.1579
RM1234	0.0501	0.0029	0.0053
RM1211	0.0942	1.6291	0.4071
RM3858	0.711	0.3005	1.2378
RM2634	0.1809	0.3351	0.1957
RM3316	0.0208	0.0705	0.1428
RM4108	0.1073	0.1615	0.1579
RM3372	0.0508	0.2243	0.4201
RM4683	0.0005	0.0825	0.2597
RM5442	0.0005	0.0407	0.3816
RM3766	0.0607	0.5223	0.0877
RM1371	0.004	0.3351	0.4201
RM5748	0.0101	0.3005	0.1579
RM3513	0.0508	0.3351	0.4959
2035I240	0.3494	0.039	0.1957
RM6329	0.4332	0.2879	0.0017
RM3525	1.8695	2.917	4.042
RM3329	1.3905	0.0712	0.001
RM7585	0.0101	0.0128	0.0947
RM5586	0.1736	0.1615	0.0168
RM2521	0.2219	0.4697	0.0174
RM1354	0.7515	0.0136	0.0362
RM3534	0.0571	0.3005	0.099
RM1248	0.0457	0.3005	0.0478
RM6517	0.0325	0.0264	0.0047
RM4915	0.3069	0.6291	0.1957
RM7118	0.6518	0.6291	1.4071
RM2744	0.311	0.3005	0.1579
RM2185	1.1454	0.3351	0.0174
RM5642	0.8351	0.0661	0.3429
RM7452	0.4065	0.1363	2.015
RM3286	0.0002	0.0661	1.5495
RM6467	0.7987	0.2243	0.6102
RM8112	0.7539	0.1392	0.2597
RM3408	2.5343	0.4021	0.9049
RM5855	0.0125	0.0825	0.5289
RM5963	0.2219	0.3351	0.5104
RM7193	0.1073	0.1615	0.2446
RM5957	0.3069	0.0705	0.1504
RM3430	0.6352	0.4021	0.0591
RM1370	0.1955	0.0128	0.099
RM4584	0.0109	0.2574	0.5106
RM5752	0.0571	0.525	0.4589
RM1353	0.0508	0.1245	0.0383
RM8010	0.2579	0.529	0.4201
RM6394	0.4515	0.3242	0.2078
RM1279	0.0098	0.0213	0.3393
RM1364	0.1073	0.0128	0.3429
RM6369	1.2188	4.9873	3.1366
RM6838	0.2188	0.101	0.099
RM3395	0.0003	0.0621	0.0674
RM5767	0.004	0.0213	0
RM6070	0.1246	0.0302	0.0017
P414D03	0.3446	0.001	0.001
RM5657	0.1955	0.3725	0.0186
RM3808	3.397	0.0621	0.2675
RM6971	0.0007	8.0252	1.6018
RM6797	0.0003	0.1363	3.804
RM3882	0.6721	1.5133	0.5934
RM7217	3.933	4.1068	2.884
RM1859	0.0684	2.4947	0.2675
RM5620	0.1955	0.0009	0.0017
RM6737	0.004	0.0621	0.0047
RM3773	0.1246	0.101	0.0186
RM286	0.0101	0.0009	0.4494
RM5824	0.4508	3.6889	0.4071
RM1341	0.0457	0.0009	0.0478
RM2191	0.1456	0.0825	0.0806
RM2064	0.0942	0.1363	0.0346
2277002	0.0508	0.0019	0.0984
RM3323	0.2453	0.699	0.0533
RM3747	0.5773	0.5027	0.0174
RM6998	3.452	5.7517	0.0023

## Sheet: Fig. 2b and Suppl Fig. 2c
Fig. 2b and Supplementary Fig. 2c	The GPC of 2,085 individuals of F2 population.
8.4
8.4
8.4
8.4
8.4
8.45
8.45
8.45
8.45
8.45
8.5
8.5
8.5
8.5
8.5
8.5
8.5
8.5
8.5
8.5
8.6
8.6
8.6
8.6
8.6
8.6
8.6
8.6
8.6
8.6
8.6
8.6
8.6
8.6
8.6
8.6
8.6
8.6
8.6
8.6
8.6
8.6
8.6
8.6
8.6
8.65
8.65
8.65
8.65
8.65
8.65
8.65
8.65
8.65
8.65
8.65
8.65
8.65
8.65
8.65
8.7
8.7
8.7
8.7
8.7
8.7
8.7
8.7
8.7
8.7
8.7
8.7
8.7
8.7
8.7
8.7
8.7
8.7
8.7
8.7
8.7
8.7
8.7
8.7
8.7
8.7
8.7
8.7
8.7
8.7
8.7
8.7
8.7
8.7
8.7
8.75
8.75
8.75
8.75
8.75
8.8
8.8
8.8
8.8
8.8
8.8
8.8
8.8
8.8
8.8
8.8
8.8
8.8
8.8
8.8
8.8
8.8
8.8
8.8
8.8
8.8
8.8
8.8
8.8
8.8
8.8
8.8
8.8
8.8
8.8
8.8
8.8
8.8
8.8
8.8
8.85
8.85
8.85
8.85
8.85
8.85
8.85
8.85
8.85
8.85
8.85
8.85
8.85
8.85
8.85
8.85
8.85
8.85
8.85
8.85
8.85
8.85
8.85
8.85
8.85
8.9
8.9
8.9
8.9
8.9
8.9
8.9
8.9
8.9
8.9
8.9
8.9
8.9
8.9
8.9
8.9
8.9
8.9
8.9
8.9
8.9
8.9
8.9
8.9
8.9
8.9
8.9
8.9
8.9
8.9
8.95
8.95
8.95
8.95
8.95
9
9
9
9
9
9
9
9
9
9
9
9
9
9
9
9
9
9
9
9
9
9
9
9
9
9.05
9.05
9.05
9.05
9.05
9.05
9.05
9.05
9.05
9.05
9.05
9.05
9.05
9.05
9.05
9.05
9.05
9.05
9.05
9.05
9.1
9.1
9.1
9.1
9.1
9.1
9.1
9.1
9.1
9.1
9.1
9.1
9.1
9.1
9.1
9.1
9.1
9.1
9.1
9.1
9.15
9.15
9.15
9.15
9.15
9.15
9.15
9.15
9.15
9.15
9.15
9.15
9.15
9.15
9.15
9.15
9.15
9.15
9.15
9.15
9.15
9.15
9.15
9.15
9.15
9.15
9.15
9.15
9.15
9.15
9.2
9.2
9.2
9.2
9.2
9.2
9.2
9.2
9.2
9.2
9.2
9.2
9.2
9.2
9.2
9.2
9.2
9.2
9.2
9.2
9.2
9.2
9.2
9.2
9.2
9.2
9.2
9.2
9.2
9.2
9.2
9.2
9.2
9.2
9.2
9.2
9.2
9.2
9.2
9.2
9.2
9.2
9.2
9.2
9.2
9.2
9.2
9.2
9.2
9.2
9.2
9.2
9.2
9.2
9.2
9.2
9.2
9.2
9.2
9.2
9.25
9.25
9.25
9.25
9.25
9.25
9.25
9.25
9.25
9.25
9.25
9.25
9.25
9.25
9.25
9.25
9.25
9.25
9.25
9.25
9.25
9.25
9.25
9.25
9.25
9.25
9.25
9.25
9.25
9.25
9.3
9.3
9.3
9.3
9.3
9.3
9.3
9.3
9.3
9.3
9.3
9.3
9.3
9.3
9.3
9.3
9.3
9.3
9.3
9.3
9.3
9.3
9.3
9.3
9.3
9.3
9.3
9.3
9.3
9.3
9.3
9.3
9.3
9.3
9.3
9.35
9.35
9.35
9.35
9.35
9.4
9.4
9.4
9.4
9.4
9.4
9.4
9.4
9.4
9.4
9.4
9.4
9.4
9.4
9.4
9.4
9.4
9.4
9.4
9.4
9.4
9.4
9.4
9.4
9.4
9.4
9.4
9.4
9.4
9.4
9.4
9.4
9.4
9.4
9.4
9.4
9.4
9.4
9.4
9.4
9.4
9.4
9.4
9.4
9.4
9.4
9.4
9.4
9.4
9.4
9.4
9.4
9.4
9.4
9.4
9.4
9.4
9.4
9.4
9.4
9.45
9.45
9.45
9.45
9.45
9.45
9.45
9.45
9.45
9.45
9.5
9.5
9.5
9.5
9.5
9.5
9.5
9.5
9.5
9.5
9.5
9.5
9.5
9.5
9.5
9.5
9.5
9.5
9.5
9.5
9.5
9.5
9.5
9.5
9.5
9.5
9.5
9.5
9.5
9.5
9.5
9.5
9.5
9.5
9.5
9.5
9.5
9.5
9.5
9.5
9.5
9.5
9.5
9.5
9.5
9.5
9.5
9.5
9.5
9.5
9.5
9.5
9.5
9.5
9.5
9.5
9.5
9.5
9.5
9.5
9.55
9.55
9.55
9.55
9.55
9.55
9.55
9.55
9.55
9.55
9.55
9.55
9.55
9.55
9.55
9.55
9.55
9.55
9.55
9.55
9.6
9.6
9.6
9.6
9.6
9.6
9.6
9.6
9.6
9.6
9.6
9.6
9.6
9.6
9.6
9.6
9.6
9.6
9.6
9.6
9.6
9.6
9.6
9.6
9.6
9.6
9.6
9.6
9.6
9.6
9.6
9.6
9.6
9.6
9.6
9.6
9.6
9.6
9.6
9.6
9.65
9.65
9.65
9.65
9.65
9.65
9.65
9.65
9.65
9.65
9.65
9.65
9.65
9.65
9.65
9.65
9.65
9.65
9.65
9.65
9.65
9.65
9.65
9.65
9.65
9.65
9.65
9.65
9.7
9.7
9.7
9.7
9.7
9.7
9.7
9.7
9.7
9.7
9.7
9.7
9.7
9.7
9.7
9.7
9.7
9.7
9.7
9.7
9.7
9.7
9.7
9.7
9.7
9.7
9.7
9.7
9.7
9.7
9.7
9.7
9.7
9.7
9.7
9.7
9.7
9.7
9.7
9.7
9.7
9.7
9.7
9.7
9.7
9.7
9.7
9.7
9.7
9.7
9.7
9.7
9.7
9.7
9.7
9.7
9.7
9.7
9.7
9.7
9.7
9.7
9.7
9.7
9.7
9.7
9.7
9.7
9.7
9.7
9.75
9.75
9.75
9.75
9.75
9.75
9.75
9.75
9.75
9.75
9.75
9.75
9.75
9.75
9.75
9.75
9.75
9.75
9.75
9.8
9.8
9.8
9.8
9.8
9.8
9.8
9.8
9.8
9.8
9.8
9.8
9.8
9.8
9.8
9.8
9.8
9.8
9.8
9.8
9.8
9.8
9.8
9.8
9.8
9.8
9.8
9.8
9.8
9.8
9.8
9.8
9.8
9.8
9.8
9.85
9.85
9.85
9.85
9.85
9.85
9.85
9.85
9.85
9.85
9.85
9.85
9.85
9.85
9.85
9.9
9.9
9.9
9.9
9.9
9.9
9.9
9.9
9.9
9.9
9.9
9.9
9.9
9.9
9.9
9.9
9.9
9.9
9.9
9.9
9.9
9.9
9.9
9.9
9.9
9.9
9.9
9.9
9.9
9.9
9.9
9.9
9.9
9.9
9.9
9.9
9.9
9.9
9.9
9.9
9.9
9.9
9.9
9.9
9.9
9.9
9.9
9.9
9.9
9.9
9.9
9.9
9.9
9.9
9.9
9.95
9.95
9.95
9.95
9.95
9.95
9.95
9.95
9.95
9.95
10
10
10
10
10
10
10
10
10
10
10
10
10
10
10
10
10
10
10
10
10
10
10
10
10
10
10
10
10
10
10
10
10
10
10
10
10
10
10
10
10
10
10
10
10
10
10
10
10
10
10
10
10
10
10
10
10
10
10
10
10
10
10
10
10
10
10
10
10
10
10
10
10
10.05
10.05
10.05
10.05
10.05
10.05
10.05
10.05
10.05
10.05
10.05
10.05
10.05
10.05
10.05
10.05
10.05
10.05
10.05
10.05
10.05
10.05
10.05
10.05
10.05
10.1
10.1
10.1
10.1
10.1
10.1
10.1
10.1
10.1
10.1
10.1
10.1
10.1
10.1
10.1
10.1
10.1
10.1
10.1
10.1
10.1
10.1
10.1
10.1
10.1
10.1
10.1
10.1
10.1
10.1
10.1
10.1
10.1
10.1
10.1
10.1
10.1
10.1
10.1
10.1
10.1
10.1
10.1
10.1
10.1
10.15
10.15
10.15
10.15
10.15
10.15
10.15
10.15
10.15
10.15
10.15
10.15
10.15
10.15
10.15
10.15
10.15
10.15
10.15
10.15
10.15
10.15
10.15
10.15
10.15
10.15
10.15
10.2
10.2
10.2
10.2
10.2
10.2
10.2
10.2
10.2
10.2
10.2
10.2
10.2
10.2
10.2
10.2
10.2
10.2
10.2
10.2
10.2
10.2
10.2
10.2
10.2
10.2
10.2
10.2
10.2
10.2
10.2
10.2
10.2
10.2
10.2
10.2
10.2
10.2
10.2
10.2
10.2
10.2
10.2
10.2
10.2
10.2
10.2
10.2
10.2
10.2
10.2
10.2
10.2
10.2
10.2
10.2
10.2
10.2
10.2
10.2
10.2
10.2
10.2
10.2
10.2
10.25
10.25
10.25
10.25
10.25
10.25
10.25
10.25
10.25
10.25
10.25
10.25
10.25
10.25
10.25
10.25
10.25
10.25
10.25
10.25
10.25
10.25
10.25
10.25
10.25
10.25
10.25
10.25
10.25
10.25
10.3
10.3
10.3
10.3
10.3
10.3
10.3
10.3
10.3
10.3
10.3
10.3
10.3
10.3
10.3
10.3
10.3
10.3
10.3
10.3
10.3
10.3
10.3
10.3
10.3
10.3
10.3
10.3
10.3
10.3
10.3
10.3
10.3
10.3
10.3
10.3
10.3
10.3
10.3
10.3
10.3
10.3
10.3
10.3
10.3
10.35
10.35
10.35
10.35
10.35
10.4
10.4
10.4
10.4
10.4
10.4
10.4
10.4
10.4
10.4
10.4
10.4
10.4
10.4
10.4
10.4
10.4
10.4
10.4
10.4
10.4
10.4
10.4
10.4
10.4
10.4
10.4
10.4
10.4
10.4
10.4
10.4
10.4
10.4
10.4
10.4
10.4
10.4
10.4
10.4
10.4
10.4
10.4
10.4
10.4
10.4
10.4
10.4
10.4
10.4
10.4
10.4
10.4
10.4
10.4
10.4
10.4
10.4
10.4
10.4
10.4
10.4
10.4
10.4
10.4
10.4
10.4
10.4
10.45
10.45
10.45
10.45
10.45
10.45
10.45
10.45
10.45
10.45
10.45
10.45
10.45
10.45
10.45
10.45
10.45
10.45
10.45
10.45
10.45
10.45
10.45
10.45
10.45
10.5
10.5
10.5
10.5
10.5
10.5
10.5
10.5
10.5
10.5
10.5
10.5
10.5
10.5
10.5
10.5
10.5
10.5
10.5
10.5
10.5
10.5
10.5
10.5
10.5
10.5
10.5
10.5
10.5
10.5
10.5
10.5
10.5
10.5
10.5
10.5
10.5
10.5
10.5
10.5
10.5
10.5
10.5
10.5
10.5
10.5
10.5
10.5
10.5
10.5
10.55
10.55
10.55
10.55
10.55
10.55
10.55
10.55
10.55
10.55
10.55
10.55
10.55
10.55
10.55
10.55
10.55
10.55
10.55
10.55
10.55
10.55
10.55
10.55
10.55
10.55
10.55
10.55
10.55
10.55
10.6
10.6
10.6
10.6
10.6
10.6
10.6
10.6
10.6
10.6
10.6
10.6
10.6
10.6
10.6
10.6
10.6
10.6
10.6
10.6
10.6
10.6
10.6
10.6
10.6
10.6
10.6
10.6
10.6
10.6
10.6
10.6
10.6
10.6
10.6
10.6
10.6
10.6
10.6
10.6
10.6
10.6
10.6
10.6
10.6
10.6
10.6
10.6
10.6
10.6
10.6
10.6
10.6
10.6
10.6
10.6
10.6
10.6
10.6
10.6
10.65
10.65
10.65
10.65
10.65
10.65
10.65
10.65
10.65
10.65
10.65
10.65
10.65
10.65
10.65
10.7
10.7
10.7
10.7
10.7
10.7
10.7
10.7
10.7
10.7
10.7
10.7
10.7
10.7
10.7
10.7
10.7
10.7
10.7
10.7
10.7
10.7
10.7
10.7
10.7
10.7
10.7
10.7
10.7
10.7
10.7
10.7
10.7
10.7
10.7
10.7
10.7
10.7
10.7
10.7
10.7
10.7
10.7
10.7
10.7
10.7
10.7
10.7
10.7
10.7
10.7
10.7
10.7
10.7
10.7
10.75
10.75
10.75
10.75
10.75
10.75
10.75
10.75
10.75
10.75
10.75
10.75
10.75
10.75
10.75
10.75
10.75
10.75
10.75
10.75
10.75
10.75
10.75
10.75
10.75
10.75
10.75
10.75
10.75
10.75
10.8
10.8
10.8
10.8
10.8
10.8
10.8
10.8
10.8
10.8
10.8
10.8
10.8
10.8
10.8
10.8
10.8
10.8
10.8
10.8
10.8
10.8
10.8
10.8
10.8
10.8
10.8
10.8
10.8
10.8
10.8
10.8
10.8
10.8
10.8
10.85
10.85
10.85
10.85
10.85
10.85
10.85
10.85
10.85
10.85
10.85
10.85
10.85
10.85
10.85
10.85
10.85
10.85
10.85
10.85
10.85
10.85
10.85
10.85
10.85
10.85
10.85
10.85
10.85
10.85
10.85
10.85
10.85
10.85
10.85
10.9
10.9
10.9
10.9
10.9
10.9
10.9
10.9
10.9
10.9
10.9
10.9
10.9
10.9
10.9
10.9
10.9
10.9
10.9
10.9
10.9
10.9
10.9
10.9
10.9
10.9
10.9
10.9
10.9
10.9
10.9
10.9
10.9
10.9
10.9
10.9
10.9
10.9
10.95
10.95
10.95
10.95
10.95
10.95
10.95
10.95
10.95
10.95
10.95
10.95
10.95
10.95
10.95
11
11
11
11
11
11
11
11
11
11
11
11
11
11
11
11
11
11
11
11
11
11
11
11
11
11
11
11
11
11
11
11
11
11
11
11
11
11
11
11
11
11
11.05
11.05
11.05
11.05
11.05
11.05
11.05
11.05
11.05
11.05
11.05
11.05
11.05
11.05
11.05
11.05
11.05
11.05
11.05
11.05
11.05
11.05
11.05
11.05
11.05
11.05
11.05
11.05
11.05
11.05
11.05
11.05
11.05
11.05
11.05
11.05
11.05
11.05
11.05
11.05
11.05
11.05
11.05
11.05
11.05
11.05
11.05
11.05
11.05
11.05
11.1
11.1
11.1
11.1
11.1
11.1
11.1
11.1
11.1
11.1
11.1
11.1
11.1
11.1
11.1
11.1
11.1
11.1
11.1
11.1
11.1
11.1
11.1
11.1
11.1
11.1
11.1
11.1
11.1
11.1
11.1
11.1
11.1
11.1
11.1
11.15
11.15
11.15
11.15
11.15
11.15
11.15
11.15
11.15
11.15
11.15
11.15
11.15
11.15
11.15
11.15
11.15
11.15
11.15
11.15
11.15
11.15
11.15
11.15
11.15
11.2
11.2
11.2
11.2
11.2
11.2
11.2
11.2
11.2
11.2
11.2
11.2
11.2
11.2
11.2
11.25
11.25
11.25
11.25
11.25
11.25
11.25
11.25
11.25
11.25
11.25
11.25
11.25
11.25
11.25
11.25
11.25
11.25
11.25
11.25
11.35
11.35
11.35
11.35
11.35
11.35
11.35
11.35
11.35
11.35
11.35
11.35
11.35
11.35
11.35
11.35
11.35
11.35
11.35
11.35
11.4
11.4
11.4
11.4
11.4
11.4
11.4
11.4
11.4
11.4
11.4
11.4
11.4
11.4
11.4
11.4
11.4
11.4
11.4
11.4
11.4
11.4
11.4
11.4
11.4
11.45
11.45
11.45
11.45
11.45
11.45
11.45
11.45
11.45
11.45
11.45
11.45
11.45
11.45
11.45
11.45
11.45
11.45
11.45
11.45
11.45
11.45
11.45
11.45
11.45
11.45
11.45
11.45
11.45
11.45
11.55
11.55
11.55
11.55
11.55
11.6
11.6
11.6
11.6
11.6
11.65
11.65
11.65
11.65
11.65
11.65
11.65
11.65
11.65
11.65
11.7
11.7
11.7
11.7
11.7
11.7
11.7
11.7
11.7
11.7
11.7
11.7
11.7
11.7
11.7
11.7
11.7
11.7
11.7
11.7
11.7
11.7
11.7
11.7
11.7
11.75
11.75
11.75
11.75
11.75
11.75
11.75
11.75
11.75
11.75
11.75
11.75
11.75
11.75
11.75
11.8
11.8
11.8
11.8
11.8
11.8
11.8
11.8
11.8
11.8
11.8
11.8
11.8
11.8
11.8
11.8
11.8
11.8
11.8
11.8
11.8
11.8
11.8
11.8
11.8
11.8
11.8
11.8
11.8
11.8
11.85
11.85
11.85
11.85
11.85
11.9
11.9
11.9
11.9
11.9
11.9
11.9
11.9
11.9
11.9
11.95
11.95
11.95
11.95
11.95
11.95
11.95
11.95
11.95
11.95
12
12
12
12
12
12
12
12
12
[truncated: 86 more rows]

## Sheet: Fig. 2c
Fig. 2c	GPC of 97 recombinants of for qGPC-10 fine mapping.
Recombinant 1	Recombinant 2	Recombinant 3	Recombinant 4	Recombinant 5	Recombinant 6	Recombinant 7	Recombinant 8
9.8	10.6	10.5	10	9.8	10	10.9	10.9
9.5	10.8	10.7	9.6	9.9	10.5	10.8	10.8
9.7	10.9	10.3	9.9	9.8	10.5	10.6	10.3
9.9	10.4	10.6	10		10.7	10.5	10.5
9.5	11.2	10.7	10		10.5	10.4	11.2
9.6	11	10.2	9.7		10.4	10.6	11
9.8	10.7	10.5			10.4	10.8	10.7
9.3	10.5	10.3				10.8	10.9
9.5	10.3	10.5				10.8	11
10	10.6	10.8				10.9	10.9
9.9	10.4	10.5					10.8
10.2	11.4	10.6
10.1	10.7	10.7
9.9	10.9	10.4
10.2	10.6	10.1
10.1	10.7	10.6
9.9	10.7	10.6
10.2	10.5	10.8
10.1	11	10.4
9.6	10.5	10.6

## Sheet: Fig. 2e
Fig. 2e	The expression patterns of the four predicted ORFs by qRT-PCR analysis.
		RO			ST			FL			15E
		Replicate 1	Replicate 2	Replicate 3	Replicate 1	Replicate 2	Replicate 3	Replicate 1	Replicate 2	Replicate 3	Replicate 1	Replicate 2	Replicate 3
LOC_Os10g26050	NIL-qGPC-10S	0.000947864	0.000830413	\	2.01529	2.34892	1.88423	2.03489	1.93565	1.65145	1.52319	1.53543	1.50442
	NIL-qGPC-10H	0.000829671	0.000747514	0.00105941	1.8624	2.45486	1.12075	2.29473	2.04165	1.84255	1.58236	1.63065	1.50722
LOC_Os10g26060	NIL-qGPC-10S	0	0	0	0	0	0	0	0	0	71.0649	71.6029	68.3425
	NIL-qGPC-10H	0	0	0	0	0	0	0	0	0	91.302	90.9057	88.4173
LOC_Os10g26070	NIL-qGPC-10S	0	0	0	0	0	0	0.0942675	0.094358	0.0845322	0	0	0
	NIL-qGPC-10H	0	0	0	0	0	0	0.0942984	0.0945665	0.0932877	0	0	0
LOC_Os10g26110	NIL-qGPC-10S	0	0	0	0	0	0	0.0225494	0.0269489	0.0297267	0	0	0
	NIL-qGPC-10H	0	0	0	0	0	0	0.027555	0.0223156	0.0117594	0	0	0
Note: "\" represents msising data

## Sheet: Fig. 2f
Fig. 2f	TA deletion in the KO mutant.

## Sheet: Fig. 2g
Fig. 2g	GPC of transgenic plants in T1.
	HpHc(-)	HpHc(+)
Replicate 1	125.188	123.75
Replicate 2	115.5	176.875
Replicate 3	137.75	127.5
Replicate 4	128.438	147.5
Replicate 5	127.25	142
Replicate 6	143.75	130.625
Replicate 7	115.625	160.625
Replicate 8	117.562	136.25
Replicate 9	106.938	130
Replicate 10	109.312	137.75
Replicate 11	115.062	128.062
Replicate 12	124.75	141.25
Replicate 13	149.25	123.125
Replicate 14	93.75	155.062
Replicate 15	126.875	144.75

## Sheet: Fig. 2h
Fig. 2h	GPC of transgenic plants in T1.
	KO(-)	KO(+)
Replicate 1	156.75	107
Replicate 2	147.125	105.25
Replicate 3	127.562	134.5
Replicate 4	148.75	115
Replicate 5	168	136.625
Replicate 6	157.625	128.125
Replicate 7	125.375	115.875
Replicate 8	149.375	127.188

## Sheet: Fig. 3a
Fig. 3a	The expression patterns of OsGluA2 was determined by qRT-PCR.
		Replicate 1	Replicate 2	Replicate 3
5E	NIL-qGPC-10S	1.54704	1.54734	1.67525
	NIL-qGPC-10H	1.81932	1.82207	1.78567
10E	NIL-qGPC-10S	19.8563	19.9249	18.4757
	NIL-qGPC-10H	20.2134	20.3837	19.8752
15E	NIL-qGPC-10S	71.0957	73.0105	77.5946
	NIL-qGPC-10H	90.5381	93.7537	86.4757
20E	NIL-qGPC-10S	119.285	120.548	129.458
	NIL-qGPC-10H	168.825	171.433	187.55
25E	NIL-qGPC-10S	467.648	471.483	511.286
	NIL-qGPC-10H	706.688	713.918	744.213

## Sheet: Fig. 3c
Fig. 3c	GUS activity in maturing seeds at 15, 20 and 25 DAF.
		qGPC-10S::GUS	qGPC-10H::GUS
15DAF	Replicate 1	48.35	175.75
	Replicate 2	52.15	96.82
	Replicate 3	47.65	158.43
	Replicate 4	27.8	84.2
	Replicate 5	53.97	103.54
	Replicate 6	109.46	58.48
	Replicate 7	43.68	105.7
	Replicate 8	66.44	95.35
	Replicate 9	59.6	100.6
	Replicate 10	138.26	68.4
20DAF	Replicate 1	108.45	200.83
	Replicate 2	95.83	211.3
	Replicate 3	155.2	276.8
	Replicate 4	75.69	295.88
	Replicate 5	66.1	152.9
	Replicate 6	98.94	230.5
	Replicate 7	106.9	201.4
	Replicate 8	110.3	195.25
	Replicate 9	103.6	173
	Replicate 10	187.5	215.5
25DAF	Replicate 1	300.45	369.47
	Replicate 2	392.52	459.46
	Replicate 3	270.12	325.9
	Replicate 4	304.89	266.69
	Replicate 5	251.2	400.59
	Replicate 6	286.34	340.86
	Replicate 7	192.56	235.68
	Replicate 8	210.65	288.46
	Replicate 9	230.49	300.86
	Replicate 10	268.54	376.48

## Sheet: Fig. 3d
Fig. 3d	Expression levels of key genes involved in synthesis and storage of endosperm components in T2 transgenic plants and NILs.
	NIL-qGPC-10S			NIL-qGPC-10H			KO(-)			KO(+)
	Replicate 1	Replicate 2	Replicate 3	Replicate 1	Replicate 2	Replicate 3	Replicate 1	Replicate 2	Replicate 3	Replicate 1	Replicate 2	Replicate 3
10kD prolamin	172.935	174.674	182.698	124.967	133.914	141.938	127.728	135.752	109.23	59.6586	48.9741	39.6055
13kD prolamin	242.87	303.386	318.252	216.503	241.904	288.174	272.5	288.769	309.802	93.973	80.3641	119.374
17kD prolamin	87.144	95.3362	102.625	105.786	121.991	144.838	84.158	97.0049	113.389	38.9057	33.0013	45.1102
19kD globulin	0.0511035	0.0531317	\	0.0394904	0.047733	0.0598941	0.0596066	0.0717677	0.085824	0.0607379	0.0535759	0.0689806
GluA 1	106.648	101.499	101.839	281.107	264.203	249.07	222.335	237.202	246.904	79.3506	70.8605	60.4467
GluA 2	62.6884	79.5366	79.5163	85.7794	95.3703	102.659	127.278	134.567	108.264	16.8722	19.1613	26.4632
GluA 3	79.7862	98.0822	96.5574	50.996	62.5836	43.777	75.6204	66.8139	103.406	30.3444	34.2758	41.932
GluB 1	205.445	235.367	142.167	277.292	298.7	328.005	220.528	239.832	299.676	85.3551	100.649	\
GluB 4	321.46	291.349	262.312	304.943	285.382	257.698	315.048	327.363	267.141	111.014	118.743	91.453
GLUC1	96.0505	104.263	116.579	119.64	130.198	146.998	93.7252	100.525	116.951	54.03	52.2706	64.5879
GluD	83.0301	80.322	87.2744	49.0519	63.4764	64.4391	45.0065	55.9691	60.5529	13.2095	6.94452	27.634
RAG2	4.26529	3.90405	3.49164	9.20397	11.2103	14.6855	9.30746	7.78266	17.0602	2.71191	3.00914	4.71823
PDI 1-4	0.756877	0.777116	1.20469	0.598003	0.701347	0.982884	0.357116	0.438653	0.679132	0.297396	0.322233	0.40074
PDIL 1:1	4.39556	3.00504	7.85199	4.16164	5.27907	7.69845	4.59761	4.01699	1.23594	2.04718	1.95539	3.1646
PDIL 2:3	0.294344	0.346886	0.293726	0.323418	0.333554	0.292465	0.229835	0.188746	0.29383	0.0625328	0.0733175	0.0926691
SMP	0.705662	0.70199	0.714151	0.332171	0.30894	0.274596	0.292275	0.277931	0.210587	1.62993	1.45983	0.906697
Susy3	0.029993	0.0436508	\	0.0661481	0.0501466	0.0286822	0.0565818	0.0351174	0.0624329	0.0265547	0.0386322	0.0105533
G6PIa	0.0336646	0.0426351	0.0276599	0.0435443	0.0428063	\	0.192015	0.144412	0.262353	0.173266	0.197052	0.272528
AGPL3	0.359496	0.439735	1.08898	0.154714	0.19735	0.284946	0.127036	0.114633	0.275112	0.187541	0.187779	0.230178
AGPS1	3.87667	3.49088	4.27481	1.59435	1.61167	1.35851	1.44244	1.38928	0.61771	2.20098	1.90427	1.2183
GBSS-І	2.89523	3.14819	3.72673	7.06299	7.08411	5.54806	10.2594	8.72337	19.2293	2.67923	2.58863	2.70036
SSI	1.43291	1.52459	1.52493	1.72224	2.1699	2.91013	1.63036	1.97058	2.15394	0.757745	0.742602	1.20541
SS IIa	0.374303	0.487244	0.915114	0.685156	0.602379	0.582083	0.526252	0.505956	0.731837	0.234252	0.236712	0.151475
SS IIIa	20.7519	24.7746	24.7979	12.8631	9.66856	17.0964	10.5888	13.0166	21.062	4.70978	3.83516	2.51521
SSIVa	0.12673	0.173045	0.2727	0.0786795	0.08011	0.103357	0.0629349	0.0861821	0.0488123	0.109793	0.092986	0.111223
Amy3B	0.00233381	0.00254329	\	0.00722391	0.00707764	0.00673281	0.0110577	0.0107128	0.0111318	0.00859343	0.00797329	0.00844716
Amy3C	0.42754	0.507017	0.811644	0.278089	0.358023	0.497273	0.354659	0.293909	\	0.74367	0.81189	0.883605
ISA1	8.79989	8.82285	8.90439	3.24381	3.87674	4.36177	1.01629	1.00131	1.04723	1.16262	1.05917	1.79555
Pull	7.11447	7.51867	9.93805	6.42909	7.45622	8.60546	3.00408	3.85332	4.66173	1.80712	1.77317	2.83425
SBE І	11.4522	11.9743	11.9332	17.5399	14.5084	10.2924	10.1122	10.8961	11.9404	8.2341	9.32946	5.20262
SBE IIa	1.14664	1.70493	0.690582	0.793505	0.686219	0.964761	0.336856	0.415398	0.319771	0.539925	0.350228	0.132639
Csa	0.00972475	0.0109465	\	0.0178742	0.0174205	0.0177653	0.0507204	0.0510653	0.0535087	0.0817956	0.0931754	0.0613418
Note: "\" represents msising data

[truncated: 11 more sheets: Fig. 3f, Fig. 4d, Fig. 4e, Fig. 4f, Table 1, Suppl Fig. 1b, Suppl Fig. 1d, Suppl Fig. 3c, Suppl Fig. 4, Suppl Fig. 5 and 6, Suppl Table 7]
